# Supplementary material for: Transcriptomic and metabolomic analysis based on different aggressive pecking phenotype in duck
Source: Sci Rep. 2024 Sep 27;14:22321. doi: 10.1038/s41598-024-73726-9 (PMC11436778; doi:10.1038/s41598-024-73726-9)
Supplement: Supplementary file 1 — Supplementary Table S1. [file 41598_2024_73726_MOESM1_ESM.xlsx]

## Sheet: DEGs
Table S1. DEGs
Gene ID	FC	log2(FC)	p value	Regulation	Significant
ENSAPLG00020011415	8.27517e-05	-13.5609	8.90654e-12	down	yes
ENSAPLG00020009917	1.1563e+06	20.1411	3.1924e-11	up	yes
ENSAPLG00020011067	0.000159517	-12.614	5.07867e-10	down	yes
ENSAPLG00020005776	84417.4	16.3653	4.25945e-09	up	yes
ENSAPLG00020007984	103307	16.6566	7.03072e-09	up	yes
ENSAPLG00020011604	9649.58	13.2363	1.68951e-08	up	yes
ENSAPLG00020003194	3530.51	11.7857	4.29046e-05	up	yes
ENSAPLG00020011672	0.372529	-1.42457	8.88402e-05	down	yes
ENSAPLG00020010620	2871.46	11.4876	0.00010397	up	yes
ENSAPLG00020011423	4891.95	12.2562	0.000114141	up	yes
ENSAPLG00020011745	4.16962	2.05991	0.000126292	up	yes
ENSAPLG00020003570	0.438534	-1.18924	0.000138395	down	yes
ENSAPLG00020001340	0.0317878	-4.97538	0.00017293	down	yes
ENSAPLG00020015756	2877.83	11.4908	0.000181664	up	yes
ENSAPLG00020013746	0.179961	-2.47425	0.000190518	down	yes
ENSAPLG00020005282	0.0299685	-5.06041	0.000231627	down	yes
ENSAPLG00020016963	0.353524	-1.50012	0.000261115	down	yes
ENSAPLG00020011708	0.0302425	-5.04728	0.000262004	down	yes
ENSAPLG00020010345	3.98573	1.99484	0.000298869	up	yes
ENSAPLG00020013474	0.0690898	-3.85538	0.000329968	down	yes
ENSAPLG00020017884	14.5824	3.86615	0.000433327	up	yes
ENSAPLG00020001379	0.336356	-1.57194	0.000464653	down	yes
ENSAPLG00020004171	2.28805	1.19412	0.000464689	up	yes
ENSAPLG00020002217	0.302099	-1.72691	0.000610676	down	yes
ENSAPLG00020016143	21.684	4.43856	0.000715532	up	yes
ENSAPLG00020011363	2.89964	1.53588	0.000749962	up	yes
ENSAPLG00020008438	21.3573	4.41666	0.000799822	up	yes
ENSAPLG00020001516	0.000155357	-12.6521	0.000812897	down	yes
ENSAPLG00020010971	8304.75	13.0197	0.000825613	up	yes
ENSAPLG00020002954	3435.41	11.7463	0.000893541	up	yes
ENSAPLG00020004241	11.5856	3.53426	0.000999407	up	yes
ENSAPLG00020004401	5.33993	2.41682	0.00104852	up	yes
ENSAPLG00020003755	0.0985454	-3.34307	0.00105351	down	yes
ENSAPLG00020001514	3.24441	1.69796	0.00111441	up	yes
ENSAPLG00020000139	0.332032	-1.59061	0.00112889	down	yes
ENSAPLG00020016664	8278.44	13.0151	0.00115718	up	yes
ENSAPLG00020001951	5.7883	2.53314	0.00117727	up	yes
ENSAPLG00020014869	5.45943	2.44875	0.00121776	up	yes
ENSAPLG00020012897	0.0365358	-4.77454	0.00127865	down	yes
ENSAPLG00020000221	0.429702	-1.21859	0.0013435	down	yes
ENSAPLG00020017290	10.7481	3.42601	0.00149616	up	yes
ENSAPLG00020000936	0.0514756	-4.27997	0.00156391	down	yes
ENSAPLG00020011480	0.142203	-2.81397	0.00167247	down	yes
ENSAPLG00020002432	18.1561	4.18238	0.00173396	up	yes
ENSAPLG00020003912	31.6308	4.98326	0.00185759	up	yes
ENSAPLG00020016574	11.8681	3.56902	0.00188772	up	yes
ENSAPLG00020000514	0.36502	-1.45395	0.00191694	down	yes
ENSAPLG00020005138	3.793	1.92334	0.00192446	up	yes
ENSAPLG00020012730	7.07492	2.82271	0.00198863	up	yes
ENSAPLG00020006047	8.02642	3.00476	0.00203294	up	yes
ENSAPLG00020011382	6.00652	2.58653	0.00207226	up	yes
ENSAPLG00020016235	0.0505324	-4.30665	0.00209878	down	yes
ENSAPLG00020002086	46.7694	5.54749	0.002107	up	yes
ENSAPLG00020004042	6.8668	2.77964	0.00212478	up	yes
ENSAPLG00020010278	2.90054	1.53632	0.00217555	up	yes
ENSAPLG00020016005	0.283786	-1.81712	0.00218444	down	yes
ENSAPLG00020014631	2.65274	1.40748	0.00220025	up	yes
ENSAPLG00020010791	0.102457	-3.28691	0.00220581	down	yes
ENSAPLG00020015420	22.8987	4.51719	0.00223795	up	yes
ENSAPLG00020003780	4.02636	2.00948	0.00233334	up	yes
ENSAPLG00020004864	0.0762961	-3.71225	0.00235847	down	yes
ENSAPLG00020016399	12.5082	3.6448	0.0025001	up	yes
ENSAPLG00020001474	2.04789	1.03414	0.00261374	up	yes
ENSAPLG00020013564	0.152078	-2.71712	0.00264948	down	yes
ENSAPLG00020017808	0.270081	-1.88853	0.00268848	down	yes
ENSAPLG00020015749	0.000318453	-11.6166	0.00283685	down	yes
ENSAPLG00020009254	2.79299	1.48181	0.00291706	up	yes
ENSAPLG00020013417	3172.39	11.6314	0.00295475	up	yes
ENSAPLG00020005249	2.11473	1.08047	0.00299204	up	yes
ENSAPLG00020017957	0.378246	-1.4026	0.00306306	down	yes
ENSAPLG00020013945	0.398574	-1.32708	0.0030957	down	yes
ENSAPLG00020013510	0.124339	-3.00764	0.00314258	down	yes
ENSAPLG00020017400	0.101207	-3.30462	0.00316848	down	yes
ENSAPLG00020015528	3.38433	1.75887	0.00320248	up	yes
ENSAPLG00020017703	0.0734181	-3.76772	0.00328018	down	yes
ENSAPLG00020002936	4.24802	2.08679	0.00333054	up	yes
ENSAPLG00020018202	0.267218	-1.90391	0.00346341	down	yes
ENSAPLG00020011518	5.26845	2.39738	0.00355894	up	yes
ENSAPLG00020014479	3.27736	1.71254	0.00358144	up	yes
ENSAPLG00020008215	0.223427	-2.16212	0.00361791	down	yes
ENSAPLG00020017964	0.180965	-2.46622	0.00363084	down	yes
ENSAPLG00020012548	2.338	1.22527	0.00365544	up	yes
ENSAPLG00020015412	0.351579	-1.50808	0.00370323	down	yes
ENSAPLG00020007056	13.1167	3.71333	0.00372716	up	yes
ENSAPLG00020001560	1991.51	10.9597	0.00382944	up	yes
ENSAPLG00020009052	4.31434	2.10914	0.00383446	up	yes
ENSAPLG00020017650	0.000230902	-12.0804	0.00385874	down	yes
ENSAPLG00020013297	5896.13	12.5256	0.00409725	up	yes
ENSAPLG00020016208	2.28359	1.1913	0.00413435	up	yes
ENSAPLG00020006066	3.27811	1.71286	0.00414694	up	yes
ENSAPLG00020003505	3.84312e-05	-14.6674	0.00416175	down	yes
ENSAPLG00020000856	0.488877	-1.03246	0.00419048	down	yes
ENSAPLG00020002502	2.5586	1.35535	0.00426818	up	yes
ENSAPLG00020005370	4.51814	2.17573	0.00435434	up	yes
ENSAPLG00020009637	0.345305	-1.53406	0.00468987	down	yes
ENSAPLG00020014646	2.53259	1.34061	0.0047236	up	yes
ENSAPLG00020014128	2.74215	1.45531	0.00477183	up	yes
ENSAPLG00020004881	4.50283	2.17083	0.00503775	up	yes
ENSAPLG00020016451	24.9443	4.64064	0.00513502	up	yes
ENSAPLG00020005983	0.133212	-2.9082	0.00529945	down	yes
ENSAPLG00020004843	7.73913	2.95217	0.00531261	up	yes
ENSAPLG00020015741	0.489185	-1.03155	0.00553729	down	yes
ENSAPLG00020016088	5.322	2.41197	0.00556531	up	yes
ENSAPLG00020004192	0.492115	-1.02293	0.00557269	down	yes
ENSAPLG00020003367	2.09771	1.06882	0.00557275	up	yes
ENSAPLG00020002560	4340.31	12.0836	0.00563302	up	yes
ENSAPLG00020014475	2.97858	1.57463	0.00565883	up	yes
ENSAPLG00020013577	4.19273	2.06789	0.00591463	up	yes
ENSAPLG00020010986	5.62816	2.49266	0.00608062	up	yes
ENSAPLG00020009500	8.60723	3.10555	0.00609344	up	yes
ENSAPLG00020015686	2.3118	1.20902	0.0061383	up	yes
ENSAPLG00020001942	0.460074	-1.12006	0.00614901	down	yes
ENSAPLG00020003621	3.00775	1.58869	0.00615338	up	yes
ENSAPLG00020010074	6.66976	2.73764	0.00619049	up	yes
ENSAPLG00020016542	0.0744475	-3.74763	0.0062219	down	yes
ENSAPLG00020017506	6.47015	2.6938	0.00634992	up	yes
ENSAPLG00020017242	0.000363774	-11.4247	0.0063739	down	yes
ENSAPLG00020006919	0.0136953	-6.19017	0.00639699	down	yes
ENSAPLG00020004886	0.410735	-1.28372	0.00658157	down	yes
ENSAPLG00020003095	2.39927	1.26259	0.00658773	up	yes
ENSAPLG00020013645	3.35187	1.74497	0.00666712	up	yes
ENSAPLG00020011220	9.55585	3.25638	0.00677925	up	yes
ENSAPLG00020015510	2.79579	1.48325	0.00679758	up	yes
ENSAPLG00020003869	25.5708	4.67643	0.0069358	up	yes
ENSAPLG00020014015	2.83762	1.50468	0.00695867	up	yes
ENSAPLG00020001626	0.105264	-3.24792	0.00696035	down	yes
ENSAPLG00020008031	0.352674	-1.50359	0.00699233	down	yes
ENSAPLG00020015504	2.94263	1.55711	0.00705398	up	yes
ENSAPLG00020006237	0.0470352	-4.41012	0.00715295	down	yes
ENSAPLG00020000971	0.36081	-1.47069	0.00715473	down	yes
ENSAPLG00020018123	2525.23	11.3022	0.00725779	up	yes
ENSAPLG00020001705	0.329389	-1.60214	0.00731405	down	yes
ENSAPLG00020014477	2.81052	1.49084	0.0073536	up	yes
ENSAPLG00020014622	5.5705	2.47781	0.0073653	up	yes
ENSAPLG00020016322	0.026564	-5.23438	0.00736935	down	yes
ENSAPLG00020014482	2.74451	1.45655	0.00738974	up	yes
ENSAPLG00020009368	2.39306	1.25886	0.00758999	up	yes
ENSAPLG00020015734	0.36351	-1.45993	0.00770569	down	yes
ENSAPLG00020000910	3.07615	1.62113	0.00795326	up	yes
ENSAPLG00020013708	0.0679358	-3.87968	0.00810276	down	yes
ENSAPLG00020001327	0.429679	-1.21867	0.00816547	down	yes
ENSAPLG00020004672	0.468083	-1.09516	0.00828748	down	yes
ENSAPLG00020000944	6.77206	2.7596	0.00839169	up	yes
ENSAPLG00020012674	4.32052	2.1112	0.00844853	up	yes
ENSAPLG00020010199	7.75679	2.95546	0.00851024	up	yes
ENSAPLG00020017133	2.28029	1.18922	0.00855899	up	yes
ENSAPLG00020006678	0.0435371	-4.52161	0.00892944	down	yes
ENSAPLG00020001132	0.443162	-1.1741	0.00908598	down	yes
ENSAPLG00020015507	3.78339	1.91968	0.00912259	up	yes
ENSAPLG00020000884	7.10368	2.82857	0.00923723	up	yes
ENSAPLG00020018340	2.40483	1.26594	0.00925736	up	yes
ENSAPLG00020001055	3.67171	1.87645	0.00939053	up	yes
ENSAPLG00020014545	3.68405	1.88129	0.00947345	up	yes
ENSAPLG00020009068	0.482353	-1.05184	0.00954537	down	yes
ENSAPLG00020017569	6.36371	2.66987	0.00955667	up	yes
ENSAPLG00020008601	0.493953	-1.01755	0.00958275	down	yes
ENSAPLG00020014573	2.60029	1.37867	0.00974818	up	yes
ENSAPLG00020015505	2.83744	1.50459	0.0097835	up	yes
ENSAPLG00020006782	0.0253528	-5.30171	0.00987303	down	yes
ENSAPLG00020007036	0.216743	-2.20595	0.0098892	down	yes
ENSAPLG00020010084	0.467618	-1.0966	0.0100582	down	yes
ENSAPLG00020016161	5.35811	2.42172	0.0101267	up	yes
ENSAPLG00020007443	2.32849	1.2194	0.0101861	up	yes
ENSAPLG00020013448	0.05298	-4.23841	0.0102639	down	yes
ENSAPLG00020001495	2.53751	1.34341	0.0104408	up	yes
ENSAPLG00020012043	0.475106	-1.07368	0.0105405	down	yes
ENSAPLG00020004084	0.177502	-2.49409	0.0105602	down	yes
ENSAPLG00020014352	0.287829	-1.79671	0.0105836	down	yes
ENSAPLG00020001417	29380.5	14.8426	0.0106219	up	yes
ENSAPLG00020001593	0.411373	-1.28148	0.0106815	down	yes
ENSAPLG00020006914	0.464013	-1.10776	0.01071	down	yes
ENSAPLG00020016453	2.62232	1.39084	0.0107432	up	yes
ENSAPLG00020000678	8.81185	3.13944	0.0110605	up	yes
ENSAPLG00020010580	12.8382	3.68237	0.0111244	up	yes
ENSAPLG00020010067	4.71349	2.2368	0.0111381	up	yes
ENSAPLG00020005658	9746.93	13.2507	0.0112694	up	yes
ENSAPLG00020008687	0.0499103	-4.32452	0.0113457	down	yes
ENSAPLG00020000160	5.70467	2.51214	0.0113534	up	yes
ENSAPLG00020011712	6.12142e-05	-13.9958	0.011382	down	yes
ENSAPLG00020002103	0.214904	-2.21823	0.0115104	down	yes
ENSAPLG00020005206	0.000911699	-10.0992	0.0120127	down	yes
ENSAPLG00020004014	3.7566	1.90943	0.0121164	up	yes
ENSAPLG00020003893	0.459766	-1.12103	0.0121713	down	yes
ENSAPLG00020012582	4.63074	2.21124	0.0122275	up	yes
ENSAPLG00020010767	36999	15.1752	0.0122351	up	yes
ENSAPLG00020009571	0.250003	-1.99998	0.0124036	down	yes
ENSAPLG00020009200	9.0615	3.17975	0.0124131	up	yes
ENSAPLG00020003987	4.06188	2.02215	0.0127969	up	yes
ENSAPLG00020007494	916.747	9.84038	0.0128529	up	yes
ENSAPLG00020011449	0.150619	-2.73102	0.0129264	down	yes
ENSAPLG00020005930	3.50721	1.81032	0.0129965	up	yes
ENSAPLG00020004050	0.321667	-1.63636	0.0130192	down	yes
ENSAPLG00020000254	0.267157	-1.90424	0.0130563	down	yes
ENSAPLG00020012910	0.334632	-1.57935	0.013065	down	yes
ENSAPLG00020008549	2.03587	1.02565	0.0131508	up	yes
ENSAPLG00020004278	2.0968	1.06819	0.0133174	up	yes
ENSAPLG00020002059	0.0757761	-3.72211	0.0133682	down	yes
ENSAPLG00020017924	2.18212	1.12573	0.0133951	up	yes
ENSAPLG00020005288	2.56891	1.36116	0.0134646	up	yes
ENSAPLG00020007658	0.354475	-1.49624	0.0135207	down	yes
ENSAPLG00020003061	2.30715	1.20611	0.0136778	up	yes
ENSAPLG00020014139	2.66814	1.41584	0.0136878	up	yes
ENSAPLG00020007540	4.53032	2.17961	0.0137042	up	yes
ENSAPLG00020009551	2.64242	1.40186	0.0139721	up	yes
ENSAPLG00020011936	6.11322	2.61193	0.0139976	up	yes
ENSAPLG00020010690	4.79538	2.26164	0.0140629	up	yes
ENSAPLG00020009133	0.220245	-2.18282	0.0140638	down	yes
ENSAPLG00020011043	2.31486	1.21093	0.0140916	up	yes
ENSAPLG00020005167	0.322459	-1.63281	0.0142171	down	yes
ENSAPLG00020012567	2.31564	1.21141	0.0143364	up	yes
ENSAPLG00020003699	0.106113	-3.23633	0.0143434	down	yes
ENSAPLG00020007166	0.220795	-2.17922	0.0144448	down	yes
ENSAPLG00020003509	6904.12	12.7532	0.0144705	up	yes
ENSAPLG00020000849	0.471238	-1.08547	0.0146163	down	yes
ENSAPLG00020013500	16.921	4.08074	0.0147233	up	yes
ENSAPLG00020001815	0.457955	-1.12672	0.014806	down	yes
ENSAPLG00020011286	2.27549	1.18618	0.0148378	up	yes
ENSAPLG00020017029	7.22216	2.85243	0.0148632	up	yes
ENSAPLG00020001429	2.21865	1.14968	0.0149273	up	yes
ENSAPLG00020016515	0.172327	-2.53678	0.0153196	down	yes
ENSAPLG00020018402	0.308779	-1.69535	0.0157051	down	yes
ENSAPLG00020005190	0.419092	-1.25466	0.0157541	down	yes
ENSAPLG00020003280	2.10407	1.07318	0.0159775	up	yes
ENSAPLG00020008490	2.65755	1.4101	0.0162937	up	yes
ENSAPLG00020015169	3443.51	11.7497	0.0164018	up	yes
ENSAPLG00020004292	3.97095	1.98948	0.0164094	up	yes
ENSAPLG00020010595	2.19546	1.13452	0.016428	up	yes
ENSAPLG00020007462	6898.61	12.7521	0.01644	up	yes
ENSAPLG00020011224	2.51375	1.32984	0.0164403	up	yes
ENSAPLG00020015416	4.88514	2.2884	0.0165335	up	yes
ENSAPLG00020010835	0.407538	-1.29499	0.0165683	down	yes
ENSAPLG00020016590	2.28071	1.18948	0.0168241	up	yes
ENSAPLG00020010401	4.90494	2.29424	0.0169602	up	yes
ENSAPLG00020018417	2.81752	1.49442	0.0169705	up	yes
ENSAPLG00020000786	934.687	9.86834	0.01698	up	yes
ENSAPLG00020017528	0.382196	-1.38761	0.0169921	down	yes
ENSAPLG00020004740	0.498307	-1.00489	0.0171383	down	yes
ENSAPLG00020009261	2.24176	1.16463	0.017606	up	yes
ENSAPLG00020008721	0.127005	-2.97704	0.0178073	down	yes
ENSAPLG00020007081	0.122268	-3.03188	0.0178125	down	yes
ENSAPLG00020009692	0.398527	-1.32725	0.0180673	down	yes
ENSAPLG00020012690	4.21323	2.07493	0.0183046	up	yes
ENSAPLG00020014718	2.10409	1.0732	0.0184134	up	yes
ENSAPLG00020004139	2.20635	1.14166	0.0185287	up	yes
ENSAPLG00020000178	2.20026	1.13768	0.0185967	up	yes
ENSAPLG00020009144	2.43961	1.28665	0.0186837	up	yes
ENSAPLG00020007951	2.53078	1.33958	0.0187768	up	yes
ENSAPLG00020011408	4.81218	2.26669	0.0188097	up	yes
ENSAPLG00020008610	3042.37	11.571	0.0188426	up	yes
ENSAPLG00020003655	715.943	9.4837	0.0188938	up	yes
ENSAPLG00020002298	0.334563	-1.57965	0.0190436	down	yes
ENSAPLG00020001002	0.413882	-1.27271	0.0190642	down	yes
ENSAPLG00020013289	2.56855	1.36095	0.0191352	up	yes
ENSAPLG00020006972	2.37929	1.25053	0.0191568	up	yes
ENSAPLG00020014627	2.53506	1.34202	0.0192245	up	yes
ENSAPLG00020011965	2.96185	1.5665	0.0192979	up	yes
ENSAPLG00020014183	0.394779	-1.34088	0.0193188	down	yes
ENSAPLG00020016405	2.32506	1.21727	0.0194536	up	yes
ENSAPLG00020009965	0.0146195	-6.09596	0.0195675	down	yes
ENSAPLG00020015548	4.19666	2.06924	0.0196922	up	yes
ENSAPLG00020013574	2.30438	1.20438	0.0198283	up	yes
ENSAPLG00020016202	2.25188	1.17113	0.0199479	up	yes
ENSAPLG00020008283	3.55834e-05	-14.7784	0.0199485	down	yes
ENSAPLG00020007551	2.28822	1.19423	0.0199584	up	yes
ENSAPLG00020000782	0.440913	-1.18143	0.0199916	down	yes
ENSAPLG00020009987	4.28833	2.10042	0.020016	up	yes
ENSAPLG00020002467	4.06734	2.02408	0.0201436	up	yes
ENSAPLG00020016721	5.56109	2.47537	0.0204256	up	yes
ENSAPLG00020011435	5.65957	2.50069	0.0204291	up	yes
ENSAPLG00020002564	0.417558	-1.25995	0.0205977	down	yes
ENSAPLG00020002145	3.11016	1.63699	0.0206732	up	yes
ENSAPLG00020003423	0.445143	-1.16766	0.0209749	down	yes
ENSAPLG00020006129	4.0926	2.03302	0.0211832	up	yes
ENSAPLG00020011069	0.141944	-2.81661	0.021194	down	yes
ENSAPLG00020002121	0.254739	-1.97291	0.0212491	down	yes
ENSAPLG00020003287	0.000185754	-12.3943	0.0213467	down	yes
ENSAPLG00020001281	2.90071	1.53641	0.0215393	up	yes
ENSAPLG00020017633	3.9676	1.98827	0.0218498	up	yes
ENSAPLG00020018425	0.202584	-2.30341	0.0218913	down	yes
ENSAPLG00020003856	10.7162	3.42172	0.0219107	up	yes
ENSAPLG00020012426	5659.47	12.4665	0.0220195	up	yes
ENSAPLG00020005376	2.06835	1.04848	0.0220202	up	yes
ENSAPLG00020011511	2.06316	1.04486	0.0220475	up	yes
ENSAPLG00020008351	2.42343	1.27705	0.0220948	up	yes
ENSAPLG00020017680	2.04238	1.03025	0.0221375	up	yes
ENSAPLG00020015979	0.489662	-1.03014	0.0222853	down	yes
ENSAPLG00020005885	0.224351	-2.15617	0.022292	down	yes
ENSAPLG00020002544	2.0509	1.03625	0.0226123	up	yes
ENSAPLG00020003438	12.4327	3.63607	0.0227086	up	yes
ENSAPLG00020013162	3.26439	1.70681	0.0227794	up	yes
ENSAPLG00020003178	0.0262839	-5.24968	0.0228059	down	yes
ENSAPLG00020000653	5.70748	2.51285	0.0228688	up	yes
ENSAPLG00020017439	2.53703	1.34314	0.02318	up	yes
ENSAPLG00020000371	0.418223	-1.25766	0.0235873	down	yes
ENSAPLG00020005380	2.53092	1.33966	0.0235954	up	yes
ENSAPLG00020015017	2.69457	1.43006	0.0236944	up	yes
ENSAPLG00020014806	0.431708	-1.21187	0.0239679	down	yes
ENSAPLG00020009128	0.280804	-1.83236	0.023986	down	yes
ENSAPLG00020011482	0.474744	-1.07478	0.0243861	down	yes
ENSAPLG00020006739	2.66377	1.41347	0.0244412	up	yes
ENSAPLG00020012035	2.01645	1.01181	0.0244954	up	yes
ENSAPLG00020001696	0.336647	-1.57069	0.0245387	down	yes
ENSAPLG00020014157	2.70724	1.43682	0.0245731	up	yes
ENSAPLG00020016325	7924.16	12.952	0.0246083	up	yes
ENSAPLG00020012389	2.04492	1.03204	0.0246631	up	yes
ENSAPLG00020002405	0.146042	-2.77555	0.0250008	down	yes
ENSAPLG00020005593	3.94388	1.97962	0.0250954	up	yes
ENSAPLG00020002559	0.47627	-1.07015	0.0252215	down	yes
ENSAPLG00020014056	4.53825	2.18214	0.0254392	up	yes
ENSAPLG00020017628	0.155648	-2.68364	0.0254984	down	yes
ENSAPLG00020016599	6.58348e-06	-17.2127	0.025513	down	yes
ENSAPLG00020002423	0.484032	-1.04683	0.0258337	down	yes
ENSAPLG00020017248	0.449394	-1.15395	0.0258936	down	yes
ENSAPLG00020002944	0.0640031	-3.96571	0.025917	down	yes
ENSAPLG00020000831	0.426758	-1.22851	0.0259807	down	yes
ENSAPLG00020018274	2.26074	1.17679	0.0260115	up	yes
ENSAPLG00020014480	2.31929	1.21369	0.0262841	up	yes
ENSAPLG00020014016	2.25034	1.17015	0.0263644	up	yes
ENSAPLG00020008992	632.393	9.30468	0.0264721	up	yes
ENSAPLG00020005605	0.405925	-1.30071	0.0267382	down	yes
ENSAPLG00020010026	0.160806	-2.63661	0.0268327	down	yes
ENSAPLG00020001209	9.17036	3.19698	0.0269146	up	yes
ENSAPLG00020001505	0.186292	-2.42437	0.0269182	down	yes
ENSAPLG00020015819	2.03377	1.02415	0.026993	up	yes
ENSAPLG00020015795	2.17111	1.11844	0.0270452	up	yes
ENSAPLG00020003223	0.457052	-1.12957	0.0270647	down	yes
ENSAPLG00020000784	3.38459	1.75898	0.0270998	up	yes
ENSAPLG00020015512	2.30459	1.20451	0.027187	up	yes
ENSAPLG00020005264	2.01527	1.01098	0.0272961	up	yes
ENSAPLG00020015344	2.08937	1.06307	0.0273137	up	yes
ENSAPLG00020009642	4.26915	2.09395	0.0273938	up	yes
ENSAPLG00020009539	2.57667	1.36551	0.0274072	up	yes
ENSAPLG00020005927	2.75722	1.46321	0.0274998	up	yes
ENSAPLG00020015157	0.136776	-2.87011	0.0276756	down	yes
ENSAPLG00020005338	0.0870196	-3.52252	0.0278242	down	yes
ENSAPLG00020000310	5.62888	2.49285	0.0281361	up	yes
ENSAPLG00020008925	31.9631	4.99833	0.0283128	up	yes
ENSAPLG00020007176	0.387795	-1.36664	0.0283272	down	yes
ENSAPLG00020014174	2.39659	1.26099	0.0284089	up	yes
ENSAPLG00020012871	0.259169	-1.94804	0.0284659	down	yes
ENSAPLG00020007449	9.80404	3.29338	0.0286396	up	yes
ENSAPLG00020016025	2.41043	1.26929	0.028692	up	yes
ENSAPLG00020006345	3.00327	1.58653	0.0287937	up	yes
ENSAPLG00020004161	3.50372	1.80889	0.028941	up	yes
ENSAPLG00020016554	4.29571	2.1029	0.0290909	up	yes
ENSAPLG00020016045	2.70704	1.43672	0.0291318	up	yes
ENSAPLG00020012471	2.06514	1.04624	0.0293648	up	yes
ENSAPLG00020009589	3.66763	1.87485	0.0294346	up	yes
ENSAPLG00020002448	3.13352	1.64778	0.0300524	up	yes
ENSAPLG00020016180	3.75492	1.90878	0.0300987	up	yes
ENSAPLG00020001767	4.37026	2.12772	0.0303105	up	yes
ENSAPLG00020015529	2369.77	11.2105	0.0304591	up	yes
ENSAPLG00020002102	0.231119	-2.1133	0.030618	down	yes
ENSAPLG00020009584	2.28131	1.18986	0.0306985	up	yes
ENSAPLG00020016610	2.28378	1.19142	0.0307008	up	yes
ENSAPLG00020007789	2.51513	1.33063	0.0308539	up	yes
ENSAPLG00020000928	0.359444	-1.47616	0.0309157	down	yes
ENSAPLG00020003685	2.18177	1.1255	0.031138	up	yes
ENSAPLG00020000334	0.48344	-1.04859	0.0314219	down	yes
ENSAPLG00020005977	0.223191	-2.16365	0.0315064	down	yes
ENSAPLG00020012406	6.76307	2.75768	0.0315121	up	yes
ENSAPLG00020015491	2.02904	1.0208	0.031535	up	yes
ENSAPLG00020011652	0.177825	-2.49147	0.0319656	down	yes
ENSAPLG00020007569	3.20433	1.68002	0.0323107	up	yes
ENSAPLG00020014495	2365.23	11.2078	0.0323637	up	yes
ENSAPLG00020002937	0.471633	-1.08426	0.032482	down	yes
ENSAPLG00020017897	2.33933	1.2261	0.0326816	up	yes
ENSAPLG00020006157	2.28249	1.19061	0.0327387	up	yes
ENSAPLG00020004872	3.27896	1.71324	0.0328227	up	yes
ENSAPLG00020010522	2.59537	1.37594	0.0328929	up	yes
ENSAPLG00020014225	0.337279	-1.56799	0.0329385	down	yes
ENSAPLG00020008704	2.0309	1.02212	0.0330525	up	yes
ENSAPLG00020002305	2.54772	1.34921	0.0333518	up	yes
ENSAPLG00020011803	2.45431	1.29532	0.0335645	up	yes
ENSAPLG00020010531	6.31928	2.65976	0.0336297	up	yes
ENSAPLG00020011502	2.14193	1.09891	0.0338008	up	yes
ENSAPLG00020010452	3.45585	1.78904	0.0340338	up	yes
ENSAPLG00020012423	0.291365	-1.7791	0.0340504	down	yes
ENSAPLG00020014000	7.52758e-05	-13.6975	0.0341412	down	yes
ENSAPLG00020008940	4.09316	2.03322	0.0341647	up	yes
ENSAPLG00020005851	0.362512	-1.4639	0.034402	down	yes
ENSAPLG00020000667	0.421744	-1.24556	0.0344998	down	yes
ENSAPLG00020010406	2.37114	1.24558	0.0345078	up	yes
ENSAPLG00020011478	0.28853	-1.79321	0.0349033	down	yes
ENSAPLG00020007165	0.441694	-1.17888	0.0349283	down	yes
ENSAPLG00020010078	4.69373	2.23074	0.034976	up	yes
ENSAPLG00020016191	2.90638	1.53922	0.0350701	up	yes
ENSAPLG00020001267	2.43726	1.28526	0.0352829	up	yes
ENSAPLG00020016197	3.69264	1.88465	0.0353008	up	yes
ENSAPLG00020011463	0.387044	-1.36943	0.0353479	down	yes
ENSAPLG00020000231	5.00851	2.32438	0.0355754	up	yes
ENSAPLG00020003670	2.76343	1.46646	0.0357292	up	yes
ENSAPLG00020005132	2.05333	1.03797	0.0359145	up	yes
ENSAPLG00020008698	0.478691	-1.06283	0.0359511	down	yes
ENSAPLG00020017543	2.01205	1.00867	0.0359723	up	yes
ENSAPLG00020010485	3.67654	1.87835	0.0359726	up	yes
ENSAPLG00020002859	3.16965	1.66433	0.0360294	up	yes
ENSAPLG00020005864	2.61236	1.38535	0.0360694	up	yes
ENSAPLG00020010891	5215.21	12.3485	0.0361308	up	yes
ENSAPLG00020015912	805.525	9.65378	0.0362986	up	yes
ENSAPLG00020010128	0.415849	-1.26587	0.0363119	down	yes
ENSAPLG00020002951	0.194751	-2.3603	0.0365297	down	yes
ENSAPLG00020017351	0.245248	-2.02769	0.0369127	down	yes
ENSAPLG00020000964	0.0730823	-3.77433	0.036944	down	yes
ENSAPLG00020005180	0.314054	-1.67092	0.0369672	down	yes
ENSAPLG00020016275	3.12936	1.64587	0.0373803	up	yes
ENSAPLG00020004135	4.2385	2.08356	0.0379199	up	yes
ENSAPLG00020012672	0.479787	-1.05954	0.0381804	down	yes
ENSAPLG00020011547	2.87031	1.52121	0.0384412	up	yes
ENSAPLG00020015400	2.51759	1.33205	0.0384573	up	yes
ENSAPLG00020001160	0.394859	-1.34059	0.0384721	down	yes
ENSAPLG00020001335	2.16817	1.11648	0.0385366	up	yes
ENSAPLG00020004174	2.06155	1.04373	0.0385989	up	yes
ENSAPLG00020018036	0.488384	-1.03391	0.0388357	down	yes
ENSAPLG00020010126	5.21235	2.38193	0.0389347	up	yes
ENSAPLG00020007224	1910.5	10.8997	0.0391352	up	yes
ENSAPLG00020015534	4.2015	2.07091	0.0393923	up	yes
ENSAPLG00020004793	3.98665	1.99518	0.0395554	up	yes
ENSAPLG00020004659	0.201755	-2.30932	0.0396478	down	yes
ENSAPLG00020013721	0.0517981	-4.27096	0.0400182	down	yes
ENSAPLG00020007899	2.7872	1.47882	0.0403565	up	yes
ENSAPLG00020009758	2.4022	1.26436	0.0404209	up	yes
ENSAPLG00020016519	0.461843	-1.11453	0.0404448	down	yes
ENSAPLG00020013334	2095.17	11.0329	0.0404994	up	yes
ENSAPLG00020009800	0.000245503	-11.992	0.0405955	down	yes
ENSAPLG00020006215	7.28185	2.86431	0.0406367	up	yes
ENSAPLG00020013625	2.28344	1.19121	0.0407053	up	yes
ENSAPLG00020003035	0.172364	-2.53647	0.0410555	down	yes
ENSAPLG00020014890	2.25194	1.17117	0.0410976	up	yes
ENSAPLG00020003383	4149.55	12.0187	0.0411006	up	yes
ENSAPLG00020016177	3.9112	1.96761	0.0411588	up	yes
ENSAPLG00020017261	0.163868	-2.6094	0.0411605	down	yes
ENSAPLG00020015160	2.45017	1.29288	0.0411966	up	yes
ENSAPLG00020005405	3.6197	1.85587	0.0413031	up	yes
ENSAPLG00020011732	7144.09	12.8025	0.0413747	up	yes
ENSAPLG00020015135	0.435366	-1.1997	0.041753	down	yes
ENSAPLG00020004950	0.300465	-1.73473	0.0420011	down	yes
ENSAPLG00020003904	3.6269	1.85874	0.0420504	up	yes
ENSAPLG00020006775	0.460165	-1.11978	0.0421908	down	yes
ENSAPLG00020004785	5.71518	2.5148	0.0423136	up	yes
ENSAPLG00020001204	0.424615	-1.23577	0.0426508	down	yes
ENSAPLG00020009355	3.2501	1.70048	0.042657	up	yes
ENSAPLG00020014517	3.63894	1.86352	0.0426613	up	yes
ENSAPLG00020001546	0.4809	-1.05619	0.0427786	down	yes
ENSAPLG00020007929	2.66364	1.4134	0.0429148	up	yes
ENSAPLG00020009392	0.485132	-1.04355	0.0430061	down	yes
ENSAPLG00020015223	0.326468	-1.61499	0.0430291	down	yes
ENSAPLG00020010276	0.299675	-1.73853	0.0431243	down	yes
ENSAPLG00020002663	2.16484	1.11426	0.0433611	up	yes
ENSAPLG00020012616	28.4647	4.8311	0.0434728	up	yes
ENSAPLG00020010494	0.436461	-1.19608	0.0434747	down	yes
ENSAPLG00020003527	0.303943	-1.71813	0.0434882	down	yes
ENSAPLG00020015765	5.30789	2.40814	0.0436257	up	yes
ENSAPLG00020015302	18510.6	14.1761	0.0436882	up	yes
ENSAPLG00020003548	6.57285	2.71652	0.0437888	up	yes
ENSAPLG00020014263	0.466968	-1.0986	0.0438457	down	yes
ENSAPLG00020012745	4.1355	2.04806	0.0439081	up	yes
ENSAPLG00020015481	2.50779	1.32641	0.0440175	up	yes
ENSAPLG00020013113	0.490914	-1.02646	0.0442424	down	yes
ENSAPLG00020003075	2.55709	1.3545	0.0442474	up	yes
ENSAPLG00020014752	2.37748	1.24943	0.0442621	up	yes
ENSAPLG00020007343	3.07338	1.61982	0.0442644	up	yes
ENSAPLG00020002445	2.26992	1.18264	0.0444264	up	yes
ENSAPLG00020012060	2.08057	1.05698	0.0446087	up	yes
ENSAPLG00020001292	2.40046	1.26331	0.0447083	up	yes
ENSAPLG00020016878	0.3351	-1.57734	0.0447347	down	yes
ENSAPLG00020012779	9.1145	3.18816	0.0447723	up	yes
ENSAPLG00020005477	0.467289	-1.09761	0.0450173	down	yes
ENSAPLG00020006186	0.170153	-2.55509	0.045062	down	yes
ENSAPLG00020011200	2.15628	1.10854	0.0452488	up	yes
ENSAPLG00020007781	2.61781	1.38836	0.0453485	up	yes
ENSAPLG00020017336	0.462154	-1.11356	0.045643	down	yes
ENSAPLG00020011806	0.409713	-1.28731	0.0458259	down	yes
ENSAPLG00020013200	6283	12.6172	0.0459606	up	yes
ENSAPLG00020017437	3.35577	1.74664	0.0460069	up	yes
ENSAPLG00020004991	0.490199	-1.02856	0.0460174	down	yes
ENSAPLG00020007586	0.355992	-1.49008	0.0460312	down	yes
ENSAPLG00020012553	6138.26	12.5836	0.0460377	up	yes
ENSAPLG00020013638	0.492834	-1.02083	0.0461814	down	yes
ENSAPLG00020004291	0.197568	-2.33958	0.0462463	down	yes
ENSAPLG00020001140	3.36252	1.74954	0.0462532	up	yes
ENSAPLG00020008397	3417.78	11.7388	0.0464437	up	yes
ENSAPLG00020005068	2.49683	1.3201	0.046571	up	yes
ENSAPLG00020017977	2.25835	1.17527	0.0466686	up	yes
ENSAPLG00020003381	4.52926e-05	-14.4304	0.0467724	down	yes
ENSAPLG00020017037	2.9671	1.56905	0.0470185	up	yes
ENSAPLG00020010664	7624.27	12.8964	0.0472547	up	yes
ENSAPLG00020003278	2.12811	1.08957	0.0472857	up	yes
ENSAPLG00020008328	0.360783	-1.4708	0.0473215	down	yes
ENSAPLG00020008628	2.32178	1.21523	0.0474038	up	yes
ENSAPLG00020016961	2.26145	1.17725	0.0475737	up	yes
ENSAPLG00020000154	9.86123	3.30177	0.0478776	up	yes
ENSAPLG00020015926	0.0884908	-3.49833	0.0479945	down	yes
ENSAPLG00020011928	2.2004	1.13776	0.0481455	up	yes
ENSAPLG00020007202	3.04467	1.60628	0.0483467	up	yes
ENSAPLG00020001878	7.73334	2.95109	0.0484381	up	yes
ENSAPLG00020003213	0.447112	-1.16129	0.0484881	down	yes
ENSAPLG00020017638	2.75717	1.46319	0.0485265	up	yes
ENSAPLG00020002335	0.302248	-1.7262	0.0485427	down	yes
ENSAPLG00020016952	3.40236	1.76654	0.0486174	up	yes
ENSAPLG00020017111	6.59291	2.72091	0.0489556	up	yes
ENSAPLG00020007861	2.72338	1.4454	0.0493581	up	yes
ENSAPLG00020009146	3.77951	1.9182	0.0494716	up	yes
ENSAPLG00020013967	2.04659	1.03322	0.0499664	up	yes
