# Supplementary material for: Transcriptomic and metabolomic analysis based on different aggressive pecking phenotype in duck
Source: Sci Rep. 2024 Sep 27;14:22321. doi: 10.1038/s41598-024-73726-9 (PMC11436778; doi:10.1038/s41598-024-73726-9)
Supplement: Supplementary file 2 — Supplementary Table S2. [file 41598_2024_73726_MOESM2_ESM.xlsx]

## Sheet: DAMs
Table S2. Metabolites
Metabolite name	FC	Regulation	P value	Significant
L-Carnitine	0.7132	down	0.069088	no
Methionine	1.1565	up	0.451891	no
D-(+)-Trehalose	0.8256	down	0.187051	no
sn-Glycero-3-phosphocholine	1.0865	up	0.946937	no
Pantothenic acid	1.1525	up	0.528525	no
L-Tryptophan	1.2749	up	0.222773	no
3-Hydroxyoleylcarnitine	0.8279	down	0.615523	no
D-(+)-Pantothenic acid	0.9039	down	0.929585	no
N-Acetyl-L-aspartic acid	0.7951	down	0.14485	no
Inosine	0.999	down	0.738274	no
(2R)-3-Hydroxyisovaleroylcarnitine	0.7902	down	0.613986	no
Tryptophan	1.1883	up	0.282995	no
Glutamic acid	0.82	down	0.425652	no
Phosphocholine	0.0648	down	0.37699	no
AMP	0.5568	down	0.233924	no
DL-Arginine	1.0306	up	0.898416	no
L-Tyrosine	1.1813	up	0.485663	no
alpha-D-(+)-mannose 1-phosphate	0.6601	down	0.35188	no
L-Anserine	2.2814	up	0.635857	no
LysoPG 16:0; LysoPG 16:0	1.4021	up	0.122394	no
1-(1Z-Octadecenyl)-sn-glycero-3-phosphocholine	1.5963	up	0.898365	no
Tyrosine	1.087	up	0.762352	no
LysoPG 18:1; LysoPG 18:1	1.2298	up	0.640854	no
L-Histidine	1.3808	up	0.302667	no
Thiamine	0.7805	down	0.482389	no
GABA	1.6406	up	0.406737	no
D-Sorbitol	0.8222	down	0.688235	no
.epsilon.-Caprolactam	84.7911	up	0.365636	no
D-Arabinose 5-phosphate	0.8499	down	0.382684	no
2-Naphthalenesulfonic acid	1.1154	up	0.723907	no
5-Amino-1-pentanol	1.0851	up	0.596428	no
Adenine	0.9331	down	0.870941	no
Lauroyl-L-carnitine	1.2017	up	0.882547	no
L-Glutamic acid	0.8971	down	0.698268	no
S-Adenosyl-L-homocysteine	1.0097	up	0.989518	no
S-Adenosyl-L-methionine	0.7078	down	0.085508	no
Piperidine	1.0422	up	0.875242	no
Creatine	0.8409	down	0.165375	no
LysoPE 16:0	1.2716	up	0.702784	no
Proline	1.0756	up	0.624748	no
Niacinamide	0.8904	down	0.461547	no
Xanthine	1.1607	up	0.281132	no
L-(-)-Phenylalanine	1.2565	up	0.386425	no
Hypoxanthine	0.8605	down	0.413697	no
D-Alanine	1.6056	up	0.380568	no
LysoPE 18:1	1.3861	up	0.191321	no
Docosapentaenoic acid	0.9982	down	0.895195	no
Oleoyl-L-carnitine	1.1256	up	0.989888	no
LysoPE 18:0	1.2265	up	0.791867	no
N-lactoyl-Leucine	1.2619	up	0.493113	no
O-Acetyl-L-carnitine	1.2818	up	0.683339	no
2,4-Di-tert-butylphenol	0.9865	down	0.960929	no
D-Pipecolinic acid	1.1725	up	0.408497	no
Spermidine	0.9381	down	0.685358	no
Aspartate	0.8672	down	0.24556	no
Adenosine	0.4791	down	0.033054	yes
L-Propionylcarnitine	0.6809	down	0.67603	no
Phenylalanine	1.0326	up	0.948162	no
LysoPS 22:4; LysoPS 22:4	1.5515	up	0.43757	no
Vitamin C	1.0638	up	0.744759	no
dimethadione	0.8848	down	0.519883	no
Pelargonic acid	1.0286	up	0.846404	no
LysoPE 22:4	0.8591	down	0.969965	no
Decyl acetate	1.1098	up	0.651808	no
Uridine	0.7399	down	0.423967	no
PG 36:3; PG(18:1/18:2)	0.7319	down	0.615651	no
Cis-8,11,14,17-Eicosatetraenoic acid	3.2549	up	0.334869	no
D-2-Phosphoglyceric acid	3.1545	up	0.492236	no
1-Heptadecanoyl-sn-glycero-3-phosphocholine	0.7863	down	0.603469	no
Creatinine	2.3269	up	0.197307	no
Docosatrienoic acid	1.2665	up	0.761193	no
Succinic acid	1.1854	up	0.414337	no
Xanthosine	0.9128	down	0.895722	no
LysoPE 20:4	1.2235	up	0.747656	no
LysoPS 22:6; LysoPS 22:6	1.6647	up	0.471874	no
Linolenelaidic acid	0.8294	down	0.319233	no
2-methylpropan-2-amine	1.3455	up	0.347564	no
Leu-Pro	0.8983	down	0.629196	no
5,8,11-Eicosatrienoic acid	1.3189	up	0.806556	no
LysoPC 16:0	1.0557	up	0.662389	no
Adrenic acid	1.1822	up	0.269184	no
Tetradecylamine	0.3411	down	0.072504	no
Tetracosapentaenoic acid (24:5n-6)	1.1829	up	0.463964	no
Gly-Phe	1.1544	up	0.945039	no
Palmitamide	1.0181	up	0.960758	no
Adenosine 5'-monophosphate	0.5357	down	0.183702	no
Lysine	1.1848	up	0.465494	no
Uric acid	1.5345	up	0.261493	no
Isoleucine	1.052	up	0.859709	no
Leu-Thr	1.27	up	0.994247	no
Phosphoric acid	0.9567	down	0.267207	no
3-Isoxazolidinone	1.2408	up	0.74669	no
Pro-Phe	1.0876	up	0.93152	no
Valine	0.6619	down	0.414076	no
L-Threonine	0.9601	down	0.770584	no
L-5-Oxoproline	1.8691	up	0.437671	no
LysoPC 18:1	1.0217	up	0.836656	no
PG 38:5; PG(18:1/20:4)	1.1279	up	0.988052	no
Capric acid	1.0622	up	0.756469	no
1,3-Cyclohexanedicarboxylic acid	1.2	up	0.063626	no
DDAO	0.9279	down	0.655461	no
LysoPI 18:0; LysoPI 18:0	1.2107	up	0.643607	no
Morpholine	0.9826	down	0.735898	no
Cytosine	0.9651	down	0.944866	no
5'-S-Methylthioadenosine	0.8455	down	0.676534	no
D-(+)-Malic acid	0.9639	down	0.801946	no
LysoPI 18:1; LysoPI 18:1	0.8114	down	0.837418	no
Undecanedioic acid	1.2092	up	0.549111	no
LysoPS 18:1; LysoPS 18:1	1.0261	up	0.951356	no
L-Glutathione, reduced	0.2896	down	0.06113	no
1-Stearoyl-2-docosahexaenoyl-sn-glycero-3-phosphocholine	0.3693	down	0.350116	no
3'-Dephosphocoenzyme A	0.4749	down	0.212885	no
O-Arachidonoylethanolamine	1.4679	up	0.205255	no
Azelaic acid	1.2665	up	0.458303	no
1,11-Undecanedicarboxylic acid	1.3286	up	0.542308	no
Taurine	1.0769	up	0.898439	no
2-Piperidinone	0.8059	down	0.469388	no
Octadecadienoate	0.8582	down	0.137433	no
8Z,11Z-eicosadienoic acid	1.069	up	0.801545	no
Guanidinopropionic acid	1.8657	up	0.043986	yes
(+-)-11-Methylhexadecanoic acid	1.5102	up	0.20414	no
(Z)-14-Methyl-6-pentadecenoic acid	1.1216	up	0.603576	no
6-Aminohexanoic acid	0.9823	down	0.921377	no
cis-5,8,11,14,17-Eicosapentaenoic acid	1.1103	up	0.638933	no
3,4-Dimethylbenzaldehyde	0.7098	down	0.408914	no
L-3-Aminobutyric acid	1.1002	up	0.541017	no
Uracil	1.187	up	0.211046	no
1-Palmitoyl-2-hydroxy-sn-glycero-3-phosphoethanolamine	1.2121	up	0.809905	no
L-(+)-Arginine	1.0345	up	0.984421	no
Palmitic acid	1.2427	up	0.754883	no
Acylcarnitine 16:0	0.9944	down	0.968837	no
N-Lauroylsarcosine	7.935	up	0.457628	no
p-Menth-1-en-9-ol acetate	0.9748	down	0.869225	no
D-myo-Inositol-4-phosphate	0.8169	down	0.126339	no
LysoPE 22:5	1.5275	up	0.52544	no
Tridecanoic acid	1.0324	up	0.908832	no
Leu-Phe	0.9462	down	0.826945	no
(-)-Riboflavin	1.0295	up	0.854074	no
Acylcarnitine 16:1	1.2615	up	0.885826	no
LysoPI 20:4; LysoPI 20:4	0.854	down	0.985733	no
(+-)-erythro-Isoleucine	1.219	up	0.365025	no
Cytidine	1.1133	up	0.921662	no
Myristic acid	30.6406	up	0.244762	no
Linoelaidic acid	0.8094	down	0.536145	no
Acylcarnitine 14:0	1.3115	up	0.964854	no
Palmitoyl ethanolamide	0.9594	down	0.976879	no
Dodecylbenzenesulfonic acid	0.8689	down	0.535987	no
Pro-Pro	1.2865	up	0.633071	no
LysoPC 18:0	0.7377	down	0.314105	no
Tsuzuic acid	1.1476	up	0.724401	no
3-Phosphoglyceric acid	1.5207	up	0.476948	no
Adipostatin A	0.9503	down	0.958523	no
.alpha.-Ionone	0.9633	down	0.917781	no
13-Methylmyristic acid	1.4968	up	0.38568	no
Taurodeoxycholic acid	9.0596	up	0.436523	no
alpha-Rotunol	1.0231	up	0.652269	no
Glyceraldehyde	0.9029	down	0.271671	no
Heptadecanoic acid	1.3854	up	0.653323	no
L-Serine	1.008	up	0.972581	no
Oleic acid	1.0905	up	0.559286	no
Citric acid	1.0163	up	0.854878	no
Docosapentaenoic acid (22n-6)	1.2095	up	0.587671	no
3-Aminopentanoic acid	1.1137	up	0.597426	no
LysoPS 22:5; LysoPS 22:5	1.2905	up	0.636452	no
PI 38:4; PI(18:0/20:4)	0.9524	down	0.988133	no
Stearic acid	0.952	down	0.895166	no
8-Hydroxyadenine	0.6602	down	0.23491	no
D6-Ambrettolide	0.767	down	0.325852	no
7Z,10Z-Hexadecadienoic acid	1.1445	up	0.358272	no
CocamidopropylBetaine	1.1724	up	0.663857	no
myo-Inositol	0.0111	down	0.2661	no
Acylcarnitine 20:4	1.0443	up	0.787494	no
Guanidineacetic acid	1.128	up	0.407948	no
Glycyl-L-norleucine	0.8961	down	0.637324	no
PI 36:4; PI(16:0/20:4)	1.068	up	0.937646	no
1-Methyladenosine	0.8915	down	0.793567	no
N-Acetylaspartylglutamic acid	1.0644	up	0.850021	no
Tetracosahexaenoic acid	0.8574	down	0.098004	no
3-Methylbutyl 2-furanbutanoate	0.9359	down	0.680605	no
LysoPE 22:6	1.0943	up	0.894489	no
Indole-3-carboxyaldehyde	1.1803	up	0.297846	no
(10betaH,11xi)-11-Hydroxy-13-nor-6-eremophilen-8-one	0.9881	down	0.921201	no
Guanosine	0.6927	down	0.476856	no
Phe-Phe	0.836	down	0.830691	no
PI 38:5; PI(18:1/20:4)	1.02	up	0.978456	no
LysoPI 16:0; LysoPI 16:0	1.4434	up	0.459563	no
D-myo-Inositol-1,5-diphosphate	0.9969	down	0.961367	no
xi-10-Hydroxyoctadecanoic acid	0.9521	down	0.782543	no
2-trans-6-cis-Dodecadienal	0.947	down	0.94933	no
2'-Deoxyadenosine	0.9796	down	0.906288	no
Acylcarnitine 5:0	0.6204	down	0.306056	no
Isobutyryl-L-carnitine	0.62	down	0.471878	no
Terephthalic acid	0.9311	down	0.68046	no
Threonic acid	10.1519	up	0.438935	no
Dodeca-2(E),4(E)-dienoic acid	0.8013	down	0.555851	no
N-Acetyl-L-methionine	0.9501	down	0.737112	no
1,2-dioleoyl-sn-glycero-3-phosphatidylcholine	0.878	down	0.773621	no
FAHFA 36:1; FAHFA(18:1/18:0)	1.0738	up	0.81778	no
N,N-Dimethyl-N-(4-piperidinyl)amine	0.9849	down	0.832284	no
cis,cis-Muconic acid	1.4569	up	0.812975	no
Ile-Val	1.0417	up	0.905444	no
Glu-Trp	1.4541	up	0.089558	no
Glu-Phe	1.4785	up	0.072724	no
L-Glutamine	1.1484	up	0.538761	no
2-Pyrrolidinone	0.6739	down	0.571539	no
LysoPC 20:4	1.6945	up	0.333619	no
Oxolan-3-one	1.0512	up	0.709205	no
rac-Glycerol 3-phosphoate	1.4732	up	0.23628	no
Oleamide	1.8923	up	0.75384	no
Tauro-b-muricholic acid	17.0938	up	0.295506	no
Methyl phenylacetate	0.9625	down	0.6767	no
Maleic acid	0.8016	down	0.24581	no
alpha-Methylstyrene	0.7196	down	0.43447	no
1,2-Dihexadecanoyl-sn-glycero-3-phosphocholine	0.7714	down	0.249366	no
6-Pentyl-1,4-dioxan-2-one	0.8794	down	0.334842	no
LysoPC 22:6	0.833	down	0.57909	no
LysoPC 18:2	0.7587	down	0.296854	no
Isobutyl isobutyrate	0.887	down	0.474033	no
2,3-Diaminosalicylic acid	1.2797	up	0.368137	no
LysoPC 20:1	0.848	down	0.763773	no
Palmitoyl sphingomyelin	1.2766	up	0.710237	no
Orbencarb	1.032	up	0.716185	no
1H-Indole-4-carboxaldehyde	0.7257	down	0.71887	no
Leucyl-Leucine	0.9214	down	0.726944	no
Propionic acid	0.6459	down	0.335621	no
D-Fructose 1,6-bisphosphate	1.1687	up	0.720058	no
LysoPC 20:2	0.8245	down	0.278605	no
1-Amino-1-cyclobutanecarboxylic acid	1.2089	up	0.089206	no
Pro-Leu	1.248	up	0.954592	no
LysoPC 22:5	1.1696	up	0.854704	no
Plasmenyl-PC 16:0; PC(P-14:0/2:0)	1.196	up	0.603097	no
LysoPC 22:4	0.9809	down	0.958431	no
D-Ribulose 1,5-bisphosphate	0.8761	down	0.654915	no
L-Norleucine	0.858	down	0.409156	no
Acylcarnitine 14:1	0.9918	down	0.663416	no
LysoPC 20:3	0.9854	down	0.904353	no
Docosahexaenoic acid	1.1195	up	0.641216	no
N-Hydroxy-1-aminonaphthalene	1.3843	up	0.415844	no
2-n-Propyl-4-oxopentanoic acid	0.9057	down	0.71007	no
5-Hexyltetrahydro-2-furanoctanoic acid	0.9335	down	0.521244	no
Cinobufagin	1.0975	up	0.941826	no
p-Cresol sulfate	1.8664	up	0.208842	no
5-Aminosalicylic acid	1.0062	up	0.940573	no
Hexaethylene glycol	1.1328	up	0.875283	no
NG,NG-Dimethyl-L-arginine	0.9688	down	0.842088	no
DL-.beta.-Homophenylalanine	0.8732	down	0.231317	no
L-3-Aminodihydro-2(3H)-furanone	0.9467	down	0.752533	no
N-lactoyl-Valine	1.1698	up	0.595129	no
(R)-3-Hydroxyisobutyric acid	0.6348	down	0.139879	no
Indole-3-acetyl-L-valine	1.9287	up	0.730008	no
2-Nitrophenol	0.9357	down	0.65424	no
Clozapine	1.0193	up	0.877748	no
Suberic acid	1.1424	up	0.513404	no
p-Coumaraldehyde	1.1521	up	0.614815	no
Oxalic acid	1.0165	up	0.891792	no
N-lactoyl-Phenylalanine	1.3377	up	0.168039	no
1,2-Dichloroethane	0.965	down	0.832898	no
4-Hydroxyphenyl-2-propionic acid	0.9167	down	0.944638	no
Oxypurinol	1.0376	up	0.765067	no
N-Carbamoylsarcosine	0.8234	down	0.397781	no
2-Coumaric acid	1.0693	up	0.784707	no
Benzoquinoneacetic acid	1.0704	up	0.666234	no
N-Decanoylglycine	1.9747	up	0.38354	no
PE(P-16:0e/0:0)	1.3161	up	0.480354	no
Acetylhomoserine	0.9735	down	0.754945	no
N-Undecanoylglycine	1.4611	up	0.427979	no
Glycerol 3-phosphate	0.9454	down	0.801759	no
6-Formylumbelliferone	1.5095	up	0.196192	no
Isoplumbagin	1.1055	up	0.506056	no
2-Hydroxycaproic acid	0.9257	down	0.794964	no
Prostaglandin E2	1.8524	up	0.44852	no
Isoleucylproline	0.7616	down	0.192793	no
Succinic anhydride	1.141	up	0.527775	no
7-Keto-8-aminopelargonic acid	1.5747	up	0.495631	no
2-Thiopheneacrylic acid	0.9571	down	0.915598	no
Glu-Leu	1.7935	up	0.113688	no
N-lactoyl-Methionine	1.4569	up	0.236523	no
Antazoline	1.2053	up	0.765552	no
Levoglucosan	0.8463	down	0.260913	no
1,4-Diaminonaphthalene	1.1719	up	0.328404	no
6-Chloro-N-(1-methylethyl)-1,3,5-triazine-2,4-diamine	1.1947	up	0.274634	no
2-Phenylacetamide	1.0934	up	0.699226	no
Met-Leu	0.741	down	0.028933	yes
N-Undecylbenzenesulfonic acid	1.5751	up	0.495602	no
2-Methoxy-5-nitrophenol	0.9147	down	0.583466	no
FAHFA 44:11; FAHFA(22:6/22:5)	1.2597	up	0.536272	no
Dicamba	0.9582	down	0.667035	no
Furan	1.0377	up	0.77813	no
Glucosereductone	1.3219	up	0.453262	no
2,4-Dimethyl-2-pentenoic acid	1.1986	up	0.070967	no
O-Phosphoethanolamine	0.9898	down	0.923361	no
N-Acetyl-D-norleucine	1.1742	up	0.25523	no
6.alpha./.beta.-Hydroxyoxymorphone	1.4847	up	0.480952	no
Glu-Ile	2.1719	up	0.049006	yes
Phenylalanyl-Glycine	1.2653	up	0.981006	no
Pregeijerene	0.76	down	0.862275	no
Ethyl hydrogen fumarate	0.8921	down	0.537405	no
3-Hydroxy-2-methylpyridine-4,5-dicarboxylate	1.0482	up	0.573774	no
Gln-Glu	1.4337	up	0.43916	no
Pyrimidine	0.8251	down	0.394164	no
Kojic acid	0.9075	down	0.405084	no
Phenylglyoxylic acid	1.083	up	0.384749	no
5,6-Dihydroxyindole	1.0856	up	0.485069	no
Pyrrolidine	1.0083	up	0.969084	no
Phenyl acetate	1.1222	up	0.548302	no
D-erythro-Sphinganine	1.0336	up	0.774246	no
2-Aminonaphthalene	1.1898	up	0.332266	no
2-Indolecarboxylic acid	1.2704	up	0.134873	no
Dihydrojasmonic acid	0.9512	down	0.789474	no
2-Hydroxy-5-methoxybenzaldehyde	0.9691	down	0.817758	no
Glutaric acid	21.3874	up	0.454045	no
Ganoderic acid A	9.6291	up	0.482413	no
2-Methyl-5-(methylthio)thiophene	1.2712	up	0.399065	no
FAHFA 42:6; FAHFA(20:3/22:3)	1.4739	up	0.587365	no
(S)-4-Hydroxymandelonitrile	0.7841	down	0.197353	no
Diphenylamine	0.9213	down	0.706379	no
Pentaethylene glycol	1.1838	up	0.951947	no
PC(16:0/20:3(5Z,8Z,11Z))	2.3818	up	0.742227	no
17-Keto-(7Z,10Z,13Z,15E,19Z)-docosapentaenoic acid	1.1676	up	0.493886	no
Pyroglutamine	1.1547	up	0.526346	no
PC(16:0/18:1(9Z))	0.9222	down	0.723171	no
1,2,3,4,Tetrahydro-1,5,7-trimethylnapthalene	0.7362	down	0.456135	no
3-Hydroxy-beta-ionone	0.9627	down	0.913875	no
PC(18:1(9Z)/18:0)	0.7864	down	0.338954	no
5,6,8-Trihydroxy-2-methylbenzo[g]chromen-4-one	14.6774	up	0.018373	yes
Sedanolide	0.7038	down	0.418116	no
Methyl (2E,6Z)-dodecadienoate	0.7431	down	0.45918	no
(8E,15E)-1,8,15-Heptadecatriene-11,13-diyne	0.8828	down	0.593425	no
4-Oxo-2-nonenal	0.9698	down	0.933505	no
Enol-phenylpyruvate	1.3112	up	0.411125	no
Testosterone isocaproate	0.9799	down	0.987881	no
4-Caffeoyl-1,5-quinolactone	1.9183	up	0.277206	no
Berberrubine	0.9374	down	0.940749	no
Norecasantalic acid	1.2337	up	0.775774	no
Octyl 2-furoate	0.9755	down	0.916785	no
Sotalol	0.7386	down	0.492227	no
Eremopetasinorol	1.2042	up	0.509989	no
2'-Hydroxy-6'-methoxyacetophenone	0.9257	down	0.676355	no
